# Supplementary material for: Alkali-Etched NiCoAl-LDH with Improved Electrochemical Performance for Asymmetric Supercapacitors
Source: Nanomaterials (Basel). 2023 Mar 27;13(7):1192. doi: 10.3390/nano13071192 (PMC10097225; doi:10.3390/nano13071192)
Supplement: Supplementary file 1 [file nanomaterials-13-01192-s001.zip]

Archive with 1 entries (1 files):
- nanomaterials-2270684-supplementary.pdf
